# Supplementary material for: Development of Salmon Sperm DNA/Regenerated Silk Bio-Based Films for Biomedical Studies on Human Keratinocyte HaCaT Cells under Solar Spectrum
Source: J Funct Biomater. 2023 May 18;14(5):280. doi: 10.3390/jfb14050280 (PMC10219309; doi:10.3390/jfb14050280)
Supplement: Supplementary file 1 [file jfb-14-00280-s001.zip]

Archive with 3 entries (3 files):
- Figures S1-S3.pdf
- Movie_S1.mp4
- Movie_S2.mp4
